# Supplementary material for: Research Progress of Laccase in Edible and Medicinal Fungi
Source: J Fungi (Basel). 2026 May 8;12(5):350. doi: 10.3390/jof12050350 (PMC13208001; doi:10.3390/jof12050350)
Supplement: Supplementary file 1 [file jof-12-00350-s001.zip]

Archive with 1 entries (1 files):
- jof-4279525-supplementary.pdf
